# Supplementary material for: Early activation of quorum sensing in Pseudomonas aeruginosa reveals the architecture of a complex regulon
Source: BMC Genomics. 2007 Aug 22;8:287. doi: 10.1186/1471-2164-8-287 (PMC2018727; doi:10.1186/1471-2164-8-287)
Supplement: Additional file 1 — Table S1. Quorum-controlled genes that can be advanced by signal addition or LasR, RhlR or RpoS overexpression. This table lists P. aeruginosa quorum-controlled genes that are expressed early in growth when acyl-HSL signals are added or when LasR, RhlR, or RpoS are expressed ectopically. [file 1471-2164-8-287-S1.xls]

## Sheet: Sheet1
Table S1. Quorum-controlled genes that can be advanced by signal addition or LasR, RhlR or RpoS overexpression
Gene ID (name)	Predicted operona	Increase in gene expressionb				Net induction in PAO1 in stationary phasec		Description
		Acyl-HSL	LasR	RhlR	RpoS	QS	RpoS
PA0027	PA0026-28	-	-	-	5.8	4.1	2.6	hypothetical protein
PA0050		-	-	-	4.2	-	9.3	hypothetical protein
PA0052		-	4.8	-	-	4.8	7.7	hypothetical protein
PA0059 (osmC)	PA0056-60	-	18	-	-	10	-	osmotically inducible protein OsmC
PA0105 (coxB)	PA0105-0108	-	-	-	6.9	3	19	cytochrome c oxidase, subunit II
PA0109		-	-	-	8.8	-	16	hypothetical protein
PA0122		2.4		9.4	15	50	-	conserved hypothetical protein
PA0143		-	7.3	-	-	1.5	-	nonspecific ribonucleoside hydrolase
PA0144		-	4.6	-	-	6.7	-	hypothetical protein
PA0158		-	2.8	-	-	2.2	2.6	probable RND efflux transporter
PA0175	PA0173-0179	-	-	-	4.1	-	18	probable chemotaxis protein methyltransferase
PA0176 (aer2)	PA0173-0179	-	-	-	4.2	-	8.4	aerotaxis transducer Aer2
PA0179	PA0173-0179	-	-	-	10	1.7	16	probable two-component response regulator
PA0355 (pfpI)		-	4.8	-	-	8.0	-	protease PfpI
PA0567		-	12	-	-	6.1	-	conserved hypothetical protein
PA0572		-	4.7	-	3.6	9.6	-	hypothetical protein
PA0586	PA0585-0588	-	-	-	7.6	-	6.0	conserved hypothetical protein
PA0852 (cpbD)		2.3	30	8.4	10	18	-	chitin-binding protein CbpD precursor
PA1245	PA1245-1248	-	4.6	-	-	3.5	-	hypothetical protein
PA1246 (aprD)	PA1245-1248	-	3.8	-	-	7.5	-	alkaline protease secretion protein AprD
PA1249 (aprA)	PA1249-1250	-	7.9	-	-	14	-	alkaline metalloproteinase precursor
PA1250 (aprI)	PA1249-1250	-	3.3	-	-	2.4	-	alkaline proteinase inhibitor AprI
PA1323	PA1323-1324	-	16	-	-	15	-	hypothetical protein
PA1324	PA1323-1324	-	14	-	-	9.9	-	hypothetical protein
PA1431 (rsaL)		-	2.8	-	-	15	-	regulatory protein RsaL
PA1656	PA1656-1659	-	-	5.5	-	6.1	-	hypothetical protein
PA1657	PA1656-1659	-	-	9.1	3.1	19	-	conserved hypothetical protein
PA1658	PA1656-1659	-	-	8.0	-	16	-	conserved hypothetical protein
PA1659	PA1656-1659	-	-	4.5	-	15	-	hypothetical protein
PA1662	PA1660-1671	-	-	3.9	-	3.9	-	probable ClpA/B-type protease
PA1663	PA1660-1671	-	-	3.5	-	4.9	-	probable transcriptional regulator
PA1664	PA1660-1671	-	-	7.9	-	23	-	hypothetical protein
PA1665	PA1660-1671	-	-	4.5	-	11	-	hypothetical protein
PA1666	PA1660-1671	-	-	3.7	-	5.7	-	hypothetical protein
PA1667	PA1660-1671	-	-	5.3	-	8.1	-	hypothetical protein
PA1669	PA1660-1671	-	-	3.1	-	4.3	-	hypothetical protein
PA1784		-	-	-	2.8	18	16	hypothetical protein
PA1869		3.8	2.8	4.6	4.4	29	-	probable acyl carrier protein
PA1881		-	-	-	5.3	1.6	9.3	probable oxidoreductase
PA1901 (phzC2)	PA1899-1905	-	4.0	13	-	28	-	phenazine biosynthesis protein PhzC
PA1902 (phzD2)	PA1899-1905	-	-	11	-	84	-	phenazine biosynthesis protein PhzD
PA1903 (phzE2)	PA1899-1905	-	-	6.2	2.9	37	-	phenazine biosynthesis protein PhzE
PA1904 (phzF2)	PA1899-1905	-	-	7.6	-	77	-	probable phenazine biosynthesis protein
PA1905 (phzG2)	PA1899-1905	-	-	6.2	-	48	-	probable pyridoxamine 5 -phosphate oxidase
PA2030	PA2030-2031	-	3.6	-	-	4.6	-	hypothetical protein
PA2031	PA2030-2031	-	6.4	3.1	-	7.4	-	hypothetical protein
PA2066	PA2066-2069	-	-	3.4	-	8.4	-	hypothetical protein
PA2067	PA2066-2069	-	-	8.1	3.9	7.5	-	probable hydrolase
PA2068	PA2066-2069	-	-	23	7.9	24	-	probable MFS transporter
PA2069	PA2066-2069	-	-	31	11	35	-	probable carbamoyl transferase
PA2143	PA2143-2144	-	41	-	-	16	-	hypothetical protein
PA2146	PA2146-2147	-	15	-	-	11	-	conserved hypothetical protein
PA2164	PA2163-2165	-	4.4	-	-	6.0	-	probable glycosyl hydrolase
PA2165	PA2163-2165	-	4.6	-	-	12	-	probable glycogen synthase
PA2166		-	20	-	-	9.5	-	hypothetical protein
PA2170	PA2167-2173	-	7.4	-	-	9.0	-	hypothetical protein
PA2171	PA2167-2173	-	8.4	-	-	16	-	hypothetical protein
PA2190		-	13	-	-	4.2	-	conserved hypothetical protein
PA2193 (hcnA)	PA2193-2195	9.6	8.7	43	24	130	-	hydrogen cyanide synthase HcnA
PA2194 (hcnB)	PA2193-2195	8.8	4.8	31	18	27	-	hydrogen cyanide synthase HcnB
PA2195 (hcnC)	PA2193-2195	5.0	-	18	11	20	-	hydrogen cyanide synthase HcnC
PA2300 (chiC)		-	5.3	5.1	-	44	-	chitinase
PA2415		-	3.7	-	-	9.7	-	hypothetical protein
PA2423		-	4.9	-	-	19	-	hypothetical protein
PA2572		-	-	-	7.5	-	18	probable two-component response regulator
PA2573		-	-	-	6.2	-	13	probable chemotaxis transducer
PA2587		-	-	-	2.6	2.5	-	probable FAD-dependent monooxygenase
PA2588		-	14	-	5.7	31	-	probable transcriptional regulator
PA2592	PA2592-2593	-	-	3.2	-	15	-	probable periplasmic binding protein
PA2747		-	9.4	-	-	9.0	-	hypothetical protein
PA2939		-	7.1	-	15	33	140	probable aminopeptidase
PA3326		7.9	5.3	16	15	19	-	probable Clp-family ATP-dependent protease
PA3327	PA3327-3336	3.2	-	5.3	-	7.1	-	probable non-ribosomal peptide synthetase
PA3328	PA3327-3336	5.0	-	9.9	3.9	20	-	probable FAD-dependent monooxygenase
PA3329	PA3327-3336	8.9	-	25	8.2	140	-	hypothetical protein
PA3330	PA3327-3336	9.9	-	21	10	79	-	probable short chain dehydrogenase
PA3331	PA3327-3336	8.2	-	19	7.0	28	-	cytochrome P450
PA3332	PA3327-3336	4.3	-	11	4.5	17	-	conserved hypothetical protein
PA3333 (fabH2)	PA3327-3336	8.2	-	18	9.6	26	-	3-oxoacyl-[acyl-carrier-protein] synthase III
PA3334	PA3327-3336	5.1	-	12	4.3	24	-	probable acyl carrier protein
PA3335	PA3327-3336	-	-	7.0	-	6.6	-	hypothetical protein
PA3336	PA3327-3336	-	-	14	-	5.6	-	probable MFS transporter
PA3347	PA3346-3347	-	-	-	2.6	3.3	3.9	hypothetical protein
PA3369	PA3369-3371	-	5.6	-	-	7.1	-	hypothetical protein
PA3370	PA3369-3371	-	6.4	-	-	9.0	-	hypothetical protein
PA3371	PA3369-3371	-	7.6	-	-	5.7	-	hypothetical protein
PA3476 (rhlI)		2.2	2.8	4.3	3.1	4.1	-	autoinducer synthesis protein RhlI
PA3477 (rhlR)		-	-	n/a	5.1	16	-	transcriptional regulator RhlR
PA3478 (rhlB)	PA3478-3479	-	-	11	7.6	28	-	rhamnosyltransferase chain B
PA3479 (rhlA)	PA3478-3479	4.6	4.1	33	19	490	-	rhamnosyltransferase chain A
PA3535		-	3.3	-	-	4.2	-	probable serine protease
PA3691	PA3691-3692	-	17	-	-	7.6	-	hypothetical protein
PA3692	PA3691-3692	-	26	-	5.5	9.1	-	probable outer membrane protein
PA3724 (lasB)		-	13	6.0	7.1	360	-	elastase LasB
PA3888	PA3888-3891	-	3.5	-	-	5.4	-	probable permease of ABC transporter
PA3890	PA3888-3891	-	3.7	-	-	3.6	-	probable permease of ABC transporter
PA3904	PA3904-3908	-	2.3	-	-	5.2	-	hypothetical protein
PA4117		-	3.0	-	-	4.1	2.1	probable bacteriophytochrome
PA4131	PA4131-4132	-	-	3.4	-	4.7	-	probable iron-sulfur protein
PA4139		-	10	-	-	3.4	-	hypothetical protein
PA4141	PA4141-4142	2.9	7.8	35	16	24	-	hypothetical protein
PA4142	PA4141-4142	-	-	12	5.3	7.7	-	probable secretion protein
PA4171	PA4171-4172	-	4.1	-	-	6.1	-	probable protease
PA4172	PA4171-4172	-	5.2	-	-	5.2	-	probable nuclease
PA4175 (piv)		-	35	-	5.9	20	6.9	protease IV
PA4211 (phzB1)	PA4210-4216	-	16	58	15	220	-	probable phenazine biosynthesis protein
PA4217 (phzS)		-	-	9.8	-	15	-	probable FAD-dependent monooxygenase
PA4296 (pprB)		-	-	-	8.7	4.5	9.0	two-component response regulator PprB
PA4311		-	4.0	-	-	2.5	3.3	conserved hypothetical protein
PA4590 (pra)		-	6.2	-	-	8.7	-	protein activator
PA4648		-	-	-	2.7	13	88	hypothetical protein
PA4738	PA4738-4739	-	34	-	5.2	9.9	-	conserved hypothetical protein
PA4739	PA4738-4739	-	75	-	9.6	13	-	conserved hypothetical protein
PA4778		-	3.1	-	2.6	2.1	-	probable transcriptional regulator
PA4869		-	4.7	-	-	-	-	hypothetical protein
PA4876 (osmE)		-	7.4	-	2.5	3.9	-	osmotically inducible lipoprotein OsmE
PA4880		-	7.2	-	2.8	8.2	-	probable bacterioferritin
PA4916		-	-	8.3	6.2	4.4	-	hypothetical protein
PA4917		-	-	3.1	-	3.0	-	hypothetical protein
PA5027		-	-	39	25	2.0	-	hypothetical protein
PA5058 (phaC2)	PA5058-5059	-	5.3	-	8.0	7.9	12	poly(3-hydroxyalkanoic acid) synthase 2
PA5220	PA5219-5220	2.6	-	14	5.4	15	-	hypothetical protein
PA5356 (glcC)		-	-	2.5	2.5	-	-	transcriptional regulator GlcC
PA5481	PA5481-5482	-	31	-	5.3	13	-	hypothetical protein
PA5482	PA5481-5482	-	42	-	6.3	11	-	hypothetical protein
a Operon predictions were as published previously (27, 28).
b Fold increase in gene expression of the PAO1 parent with acyl-HSL versus no acyl-HSL, and of the respective mutants overexpressing LasR, RhlR, or RpoS versus the PAO1 parent. "-", no significant increase in gene expression (p>0.001).
c QS, Ratio of fold increases in gene expression of the PAO1 parent versus the lasR, rhlR mutant in stationary phase versus logarithmic phase; RpoS, Ratio of fold increases in gene expression of the PAO1 parent versus the rpoS mutant in stationary phase versus logarithmic phase; "-", no net increase in gene expression in stationary phase. The data were taken from our previous studies (8, 15).
