# Supplementary material for: Early activation of quorum sensing in Pseudomonas aeruginosa reveals the architecture of a complex regulon
Source: BMC Genomics. 2007 Aug 22;8:287. doi: 10.1186/1471-2164-8-287 (PMC2018727; doi:10.1186/1471-2164-8-287)
Supplement: Additional file 2 — Table S2. Late quorum-controlled genes that cannot be advanced by signal addition or LasR, RhlR, or RpoS overexpression. This table lists P. aeruginosa quorum-controlled genes that are not expressed early in growth even when acyl-HSL signals are added or when LasR, RhlR, or RpoS are expressed ectopically. [file 1471-2164-8-287-S2.xls]

## Sheet: Sheet1
Table S2. Late quorum-controlled genes that cannot be advanced by signal addition or LasR, RhlR, or RpoS overexpression
Gene ID (name)	Predicted operona	Net induction in PAO1 in stationary phaseb		Description
		QS	RpoS
PA0007		3.1	8.8	hypothetical protein
PA0132	PA0129-0132	9.2	-	beta-alanine pyruvate transaminase
PA0263 (hcpC)		4.6	-	secreted protein Hcp
PA0364	PA0364-0366	2.6	-	probable oxidoreductase
PA0365	PA0364-0366	2.7	-	hypothetical protein
PA0366	PA0364-0366	2.7	-	probable aldehyde dehydrogenase
PA0534		3.2	-	conserved hypothetical protein
PA0855		2.6	-	hypothetical protein
PA1000 (pqsE)	PA0996-1002	1.6	-	quinolone signal response protein
PA1001 (phnA)	PA0996-1002	4.4	-	anthranilate synthase component I
PA1002 (phnB)	PA0996-1002	2.8	-	anthranilate synthase component II
PA1130 (rhlC)		9.0	-	rhamnosyltransferase 2
PA1131		9.1	-	probable MFS transporter
PA1173 (napB)	PA1172-1177	2.0	17	cytochrome c-type protein NapB precursor
PA1175 (napD)	PA1172-1177	1.8	16	NapD protein of periplasmic nitrate reductase
PA1176 (napF)	PA1172-1177	1.6	34	ferredoxin protein NapF
PA1215	PA1213-1221	45	-	hypothetical protein
PA1216	PA1213-1221	73	-	hypothetical protein
PA1217	PA1213-1221	55	3.1	probable 2-isopropylmalate synthase
PA1218	PA1213-1221	78	-	hypothetical protein
PA1221	PA1213-1221	17	2.7	hypothetical protein
PA1317 (cyoA)	PA1317-1321	2.6	-	cytochrome o ubiquinol oxidase subunit II
PA1318 (cyoB)	PA1317-1321	2.1	-	cytochrome o ubiquinol oxidase subunit I
PA1404		3.9	-	hypothetical protein
PA1432 (lasI)		1.9	-	autoinducer synthesis protein LasI
PA1745		1.8	6.3	hypothetical protein
PA1870		7.3	-	hypothetical protein
PA1871 (lasA)		220	-	LasA protease precursor
PA1891	PA1891-1897	2.5	-	hypothetical protein
PA1893	PA1891-1897	2.0	-	hypothetical protein
PA1894	PA1891-1897	5.4	-	hypothetical protein
PA1895	PA1891-1897	4.7	-	hypothetical protein
PA1896	PA1891-1897	3.8	-	hypothetical protein
PA1897	PA1891-1897	5.8	-	hypothetical protein
PA1914		120	110	conserved hypothetical protein
PA1921		18	-	hypothetical protein
PA1930	PA1930-1933	2.3	14	probable chemotaxis transducer
PA1939		3.3	-	hypothetical protein
PA2076		2.1	-	probable transcriptional regulator
PA2134		6.5	-	hypothetical protein
PA2144 (glgP)		3.6	-	glycogen phosphorylase
PA2148		3.3	-	conserved hypothetical protein
PA2151	PA2150-2153	20	-	conserved hypothetical protein
PA2152	PA2150-2153	3.9	-	probable trehalose synthase
PA2153 (glgB)	PA2150-2153	7.9	-	1,4-alpha-glucan branching enzyme
PA2157	PA2156-2161	2.6	-	hypothetical protein
PA2158	PA2156-2161	20	-	probable alcohol dehydrogenase (Zn-dependent)
PA2159	PA2156-2161	6	-	conserved hypothetical protein
PA2160	PA2156-2161	4.6	-	probable glycosyl hydrolase
PA2161	PA2156-2161	11	-	hypothetical protein
PA2176		10	-	hypothetical protein
PA2180	PA2179-2180	3.5	-	hypothetical protein
PA2192		12	-	conserved hypothetical protein
PA2274		8.1	-	hypothetical protein
PA2302	PA2302-2305	16	-	probable non-ribosomal peptide synthetase
PA2303	PA2302-2305	140	-	hypothetical protein
PA2304	PA2302-2305	16	-	hypothetical protein
PA2305	PA2302-2305	4.1	-	probable non-ribosomal peptide synthetase
PA2328	PA2327-2331	1.8	-	hypothetical protein
PA2329	PA2327-2331	3.1	-	probable ATP-binding component of ABC sugar transporter
PA2330	PA2327-2331	3.5	-	hypothetical protein
PA2331	PA2327-2331	3.8	-	hypothetical protein
PA2345		3.4	3.4	conserved hypothetical protein
PA2365	PA2365-2372	1.9	14	conserved hypothetical protein
PA2433		16	-	hypothetical protein
PA2448		4.6	-	hypothetical protein
PA2564	PA2564-2565	12	2.5	hypothetical protein
PA2565	PA2564-2565	8.6	2.3	hypothetical protein
PA2566	PA2564-2565	16	23	conserved hypothetical protein
PA2570 (lecA)		130	22	PA-I galactophilic lectin
PA2591		11	-	probable transcriptional regulator
PA2717 (cpo)		2.4	5.1	chloroperoxidase precursor
PA2927		5.6	4.1	hypothetical protein
PA3022	PA3022-3023	2.9	-	hypothetical protein
PA3032 (snr1)		6.7	11	cytochrome c Snr1
PA3104 (xcpP)	PA3104-3105	3.4	-	secretion protein XcpP
PA3182 (pgl)	PA3181-3183	2.3	-	6-phosphogluconolactonase
PA3183 (zwf)	PA3181-3183	2.5	-	glucose-6-phosphate 1-dehydrogenase
PA3188	PA3187-3190	8.7	-	probable permease of ABC sugar transporter
PA3189	PA3187-3190	6.8	-	probable permease of ABC sugar transporter
PA3190	PA3187-3190	7.0	-	probable binding protein component of ABC transporter
PA3194 (edd)	PA3192-3194	2.0	-	phosphogluconate dehydratase
PA3195 (gapA)		2.9	-	glyceraldehyde 3-phosphate dehydrogenase
PA3274		5.6	-	hypothetical protein
PA3361 (lecB)		76	-	fucose-binding lectin PA-IIL
PA3520		17	-	hypothetical protein
PA3677		2.7	-	probable RND efflux membrane fusion protein precursor
PA3678		2.2	-	probable transcriptional regulator
PA3734		8.5	-	hypothetical protein
PA4078		10	-	probable nonribosomal peptide synthetase
PA4129	PA4129-4130	9.8	-	hypothetical protein
PA4130	PA4129-4130	7.9	-	probable sulfite or nitrite reductase
PA4133	PA4133-4134	42	-	cytochrome c oxidase subunit (cbb3-type)
PA4134	PA4133-4134	12	-	hypothetical protein
PA4205 (mexG)	PA4205-4208	39	-	hypothetical protein
PA4206 (mexH)	PA4205-4208	46	-	probable RND efflux membrane fusion protein precursor
PA4207 (mexI)	PA4205-4208	18	-	probable RND efflux transporter
PA4208 (opmD)	PA4205-4208	15	-	probable outer membrane efflux protein precursor
PA4209 (phzM)		9.4	-	probable O-methyltransferase
PA4297	PA4297-4305	4.0	13	TadG
PA4298	PA4297-4305	5.8	17	hypothetical protein
PA4299 (tadD)	PA4297-4305	5.0	12	Flp pilus assembly protein TadD
PA4300 (tadC)	PA4297-4305	6.2	15	Flp pilus assembly protein TadC
PA4302 (tadA)	PA4297-4305	7.4	31	Flp pilus assembly protein TadA ATPase
PA4304 (rcpA)	PA4297-4305	6.1	19	Flp pilus assembly protein RcpA
PA4305 (rcpC)	PA4297-4305	5.2	11	Flp pilus assembly protein RcpC
PA4306 (flp)		8.4	71	type IVb pilin, Flp
PA4384		5.1	-	hypothetical protein
PA4498		2.0	-	probable metallopeptidase
PA4649	PA4649-4653	9.8	32	hypothetical protein
PA4650	PA4649-4653	21	96	hypothetical protein
PA4651	PA4649-4653	15	56	probable pili assembly chaperone
PA4652	PA4649-4653	5.2	13	hypothetical protein
PA4677		35	2.5	hypothetical protein
PA4703	PA4702-4703	2.7	18	hypothetical protein
PA4925		4.4	18	conserved hypothetical protein
PA5061		2.1	-	conserved hypothetical protein
PA5161 (rmlB)	PA5161-5164	2.9	-	dTDP-D-glucose 4,6-dehydratase
PA5162 (rmlD)	PA5161-5164	2.2	-	dTDP-4-dehydrorhamnose reductase
PA5164 (rmlC)	PA5161-5164	2.5	-	dTDP-4-dehydrorhamnose 3,5-epimerase
a Operon predictions were as published previously (27, 28). If a gene is predicted to form an operon with other genes that are significantly advanced by acyl-HSL, LasR, RhlR, or RpoS (Table S1), but is itself below the threshold for significant expression, it was not considered in this Table.
b QS, ratio of fold increases in gene expression of the PAO1 parent versus the lasR, rhlR mutant in stationary phase versus logarithmic phase; RpoS, ratio of fold increases in gene expression of the PAO1 parent versus the rpoS mutant in stationary phase versus logarithmic phase; "-", no net increase in gene expression in stationary phase. The data were taken from our previous studies (8, 15).
